# Supplementary material for: Molecular and clinical analyses of 16q24.1 duplications involving FOXF1 identify an evolutionarily unstable large minisatellite
Source: BMC Med Genet. 2014 Dec 4;15:128. doi: 10.1186/s12881-014-0128-z (PMC4411736; doi:10.1186/s12881-014-0128-z)
Supplement: Additional file 2: Table S2. — Intersection of VNTRs (> 1 kb) with uncertain CNV breakpoint regions (< 20 kb) from the CMA database at MGL. [file 12881_2014_128_MOESM2_ESM.xls]

## Sheet: Sheet1
chr	maxStartHG19	minStartHG19	SizeLeft	LeftOverlap	minStopHG19	maxStopHG19	SizeRight	RightOverlap	MinSize	MaxSize	nprobes	Value	ArrayName
1	1970884	1988955	18071	FALSE	2211961	2224038	12077	TRUE	223006	253154	20	dup	CMA (Oligo V8.1)
1	2066954	2067009	55	FALSE	3177921	3196626	18705	TRUE	1110912	1129672	186	dup	CMA-HR+SNP(V9.1.1)
1	2387517	2420003	32486	FALSE	2567832	2582842	15010	TRUE	147829	195325	18	del	CMA (Oligo V8.1.1)
1	6112620	6122652	10032	FALSE	6228653	6239999	11346	TRUE	106001	127379	186	dup	CMA (Oligo V8.1)
1	25871145	25886429	15284	FALSE	26091614	26110784	19170	TRUE	205185	239639	14	dup	CMA (Oligo V8.1)
1	211147007	211161814	14807	TRUE	249212668	249904550	691882	TRUE	38050854	38757543	2844	dup	CMA (Oligo V8.1.1)
1	246174028	246213146	39118	TRUE	246678301	246690672	12371	TRUE	465155	516644	16	del	CMA (OLIGO V7.2)
2	1	66097	66096	FALSE	1079408	1093739	14331	TRUE	1013311	1093738	102	del	CMA-HR+SNP(V8.3)
2	10001	39193	29192	FALSE	1079255	1098854	19599	TRUE	1040062	1088853	31	del	CMA (OLIGO V7.4)
2	66156	113168	47012	TRUE	383290	402589	19299	TRUE	270122	336433	15	dup	CMA (Oligo V8.0)
2	303792	339489	35697	TRUE	1018084	1028200	10116	TRUE	678595	724408	77	dup	CMA-HR+SNP(V9.1.1) Agilent Control
2	435480	453318	17838	TRUE	687903	779946	92043	TRUE	234585	344466	52	dup	CMA-HR+SNP(V9.1.1)
2	1312474	1319645	7171	FALSE	1428361	1436914	8553	TRUE	108716	124440	36	dup	CMA-HR+SNP(V9.1.1)
2	2057950	2176709	118759	FALSE	3305453	3318207	12754	TRUE	1128744	1260257	43	del	CMA (Oligo V8.1.1)
2	33992256	34030325	38069	FALSE	35032863	35047784	14921	TRUE	1002538	1055528	32	dup	CMA (OLIGO V7.6)
2	44102649	44104355	1706	TRUE	44114453	44115502	1049	FALSE	10098	12853	14	dup	CMA-HR+SNP(V9.1.1)
2	179516816	179517034	218	TRUE	179527907	179534500	6593	FALSE	10873	17684	16	dup	CMA (Oligo V8.0)
2	179517394	179519071	1677	TRUE	179527907	179534500	6593	FALSE	8836	17106	13	dup	CMA (Oligo V8.0)
2	227942893	227944953	2060	FALSE	228061514	228071921	10407	TRUE	116561	129028	85	dup	CMA (Oligo V8.1)
2	235963933	235998663	34730	FALSE	236430044	236437085	7041	TRUE	431381	473152	22	dup	CMA (Oligo V8.0)
2	238390178	238434827	44649	FALSE	239034204	239052616	18412	TRUE	599377	662438	30	dup	CMA-HR+SNP(V9.1.1)
2	239217539	239247064	29525	FALSE	239665069	239679726	14657	TRUE	418005	462187	23	dup	CMA (Oligo V8.1)
2	239435798	239453902	18104	TRUE	242938241	243199373	261132	TRUE	3484339	3763575	879	del	CMA-HR+SNP(V9.1.1)
2	241503305	241518100	14795	FALSE	241571089	241580613	9524	TRUE	52989	77308	14	dup	CMA (OLIGO V7.2)
3	74494744	74505154	10410	FALSE	75775707	75787452	11745	TRUE	1270553	1292708	60	dup	CMA (Oligo V8.1)
3	196753894	196762114	8220	TRUE	196793841	196795944	2103	FALSE	31727	42050	30	dup	CMA (Oligo V8.1)
3	197626502	197640852	14350	TRUE	197680538	197680840	302	FALSE	39686	54338	13	dup	CMA-HR+SNP(V9.1.1)
4	85743	86172	429	TRUE	602087	619373	17286	FALSE	515915	533630	20	del	CMA (Oligo V8.1.1)
4	485283	507139	21856	FALSE	731541	745115	13574	TRUE	224402	259832	58	dup	CMA-HR+SNP(V9.1.1) Agilent Control
4	1006816	1007029	213	FALSE	1038616	1054814	16198	TRUE	31587	47998	27	dup	CMA-HR+SNP(V9.1.1)
4	189836692	189863448	26756	FALSE	190398101	190415528	17427	TRUE	534653	578836	16	dup	CMA-HR+SNP(V9.1.1)
4	189913088	190284838	371750	TRUE	190384878	190396562	11684	TRUE	100040	483474	20	del	CMA (OLIGO V6.5)
4	190381268	190398072	16804	TRUE	190896132	190896615	483	FALSE	498060	515347	16	dup	CMA (OLIGO V7.1)
4	190398101	190415528	17427	TRUE	190896674	191029082	132408	FALSE	481146	630981	13	dup	CMA (Oligo V8.1)
5	354060	368641	14581	TRUE	658620	677857	19237	FALSE	289979	323797	19	dup	CMA (Oligo V8.1)
5	574963	585949	10986	TRUE	665652	665877	225	FALSE	79703	90914	13	dup	CMA-HR+SNP(V8.3)
5	586008	601179	15171	FALSE	624962	633701	8739	TRUE	23783	47693	22	dup	CMA-HR+SNP(V9.1.1) Agilent Control
5	763874	795742	31868	FALSE	1021740	1040705	18965	TRUE	225998	276831	12	dup	CMA (Oligo V8.0)
5	1429714	1450724	21010	FALSE	1941619	1958899	17280	TRUE	490895	529185	46	del	CMA (Oligo V8.1)
5	1566554	1642598	76044	TRUE	1857776	1873003	15227	TRUE	215178	306449	14	dup	CMA (Oligo V8.1)
5	76148853	76163120	14267	FALSE	76335637	76342161	6524	TRUE	172517	193308	26	dup	CMA-HR+SNP(V8.3)
6	1035386	1049326	13940	FALSE	1309468	1322348	12880	TRUE	260142	286962	18	dup	CMA (OLIGO V7.2)
6	161807769	161807813	44	FALSE	162418210	162437335	19125	TRUE	610397	629566	31	dup	CMA-HR+SNP(V9.1.1)
6	162418210	162437335	19125	TRUE	162683457	162683505	48	FALSE	246122	265295	13	del	CMA-HR+SNP(V9.1.1)
6	169746160	169773894	27734	TRUE	170373139	170384140	11001	TRUE	599245	637980	16	dup	CMA-HR+SNP(V8.3)
6	170552642	170575101	22459	FALSE	170801155	170821103	19948	TRUE	226054	268461	25	dup	CMA (Oligo V8.1)
6	170801155	170821103	19948	TRUE	170881749	171115067	233318	TRUE	60646	313912	37	del	CMA-HR+SNP(V9.1.1)
7	1143196	1161060	17864	TRUE	1542579	1581906	39327	FALSE	381519	438710	12	dup	CMA (Oligo V8.1)
7	2056526	2076135	19609	TRUE	2439342	2480513	41171	FALSE	363207	423987	16	dup	CMA (Oligo V8.1.1)
7	2065241	2076135	10894	TRUE	2140844	2160326	19482	FALSE	64709	95085	13	del	CMA-HR+SNP(V9.1.1)
7	4002460	4006873	4413	TRUE	4011101	4011109	8	FALSE	4228	8649	13	dup	CMA-HR+SNP(V9.1.1)
7	6365594	6385256	19662	TRUE	6431775	6432016	241	FALSE	46519	66422	18	del	CMA-HR+SNP(V9.1.1)
7	15358951	15364000	5049	FALSE	15568793	15573907	5114	TRUE	204793	214956	99	del	CMA-HR+SNP(V9.1.1)
7	15563602	15573906	10304	TRUE	15762676	15790618	27942	FALSE	188770	227016	20	del	CMA (Oligo V8.1)
7	148652716	148659649	6933	FALSE	158775248	158794738	19490	TRUE	10115599	10142022	408	del	CMA (OLIGO V7.4)
7	154540368	154550609	10241	TRUE	154610638	154622234	11596	FALSE	60029	81866	37	del	CMA-HR+SNP(V9.1.1)
7	157348820	157366717	17897	TRUE	157861358	157883800	22442	TRUE	494641	534980	20	dup	CMA (Oligo V8.1.1)
7	157653357	157672679	19322	TRUE	159088636	159128663	40027	FALSE	1415957	1475306	43	dup	CMA (Oligo V8.1)
7	157729655	157735120	5465	TRUE	157803536	157807911	4375	FALSE	68416	78256	23	dup	CMA (OLIGO V6.5)
7	157861358	157873676	12318	TRUE	158381269	158399038	17769	FALSE	507593	537680	96	dup	CMA-HR+SNP(V9.1.1)
8	1005013	1039783	34770	FALSE	1461567	1473149	11582	TRUE	421784	468136	17	dup	CMA (Oligo V8.1)
8	1514342	1523180	8838	TRUE	1858699	1875343	16644	TRUE	335519	361001	74	dup	CMA-HR+SNP(V8.3)
8	1626917	1639201	12284	FALSE	1858699	1875343	16644	TRUE	219498	248426	38	dup	CMA (Oligo V8.1)
8	1842019	1842530	511	FALSE	1858699	1870647	11948	TRUE	16169	28628	26	dup	CMA-HR+SNP(V9.1.1)
8	42927318	42938288	10970	FALSE	43529733	43541927	12194	TRUE	591445	614609	60	dup	CMA (OLIGO V7.2)
9	1	214367	214366	FALSE	399596	404827	5231	TRUE	185229	404826	95	dup	CMA (Oligo V8.1.1)
9	1	214367	214366	FALSE	317424	325557	8133	TRUE	103057	325556	25	dup	CMA (Oligo V8.1.1)
9	214426	272755	58329	FALSE	317425	325497	8072	TRUE	44670	111071	25	dup	CMA (Oligo V8.0)
9	272986	273074	88	FALSE	399596	404826	5230	TRUE	126522	131840	91	dup	CMA-HR+SNP (V8.2)
9	286731	289301	2570	FALSE	399596	404372	4776	TRUE	110295	117641	86	del	CMA-HR+SNP(V8.3)
9	286732	289241	2509	FALSE	399395	404628	5233	TRUE	110154	117896	101	del	CMA (Oligo V8.0)
9	317424	325498	8074	TRUE	354368	367709	13341	FALSE	28870	50285	32	del	CMA-HR+SNP(V9.1.1)
9	317425	325497	8072	TRUE	478873	509521	30648	FALSE	153376	192096	161	dup	CMA (Oligo V8.1)
9	399596	404826	5230	TRUE	509580	538529	28949	FALSE	104754	138933	88	dup	CMA (Oligo V8.1)
9	133821320	133981034	159714	FALSE	134262024	134270714	8690	TRUE	280990	449394	13	del	CMA (OLIGO V7.2)
9	134262024	134270714	8690	TRUE	140884378	141153431	269053	TRUE	6613664	6891407	309	dup	CMA (OLIGO V7.2)
9	140240476	140247393	6917	FALSE	140456075	140469021	12946	TRUE	208682	228545	84	del	CMA-HR+SNP(V9.1.1)
9	140711230	140714395	3165	TRUE	140883121	141153431	270310	TRUE	168726	442201	33	dup	CMA (OLIGO V6.5)
9	140712604	140724997	12393	TRUE	140884378	141153431	269053	TRUE	159381	440827	14	dup	CMA (OLIGO V7.4)
9	140712838	140728811	15973	TRUE	141019079	141213431	194352	TRUE	290268	500593	108	dup	CMA-HR+SNP(V8.3)
9	140712838	140728811	15973	TRUE	140812201	140827200	14999	TRUE	83390	114362	30	dup	CMA-HR+SNP(V9.1.1) Agilent Control
9	140712839	140728810	15971	TRUE	141019080	141153431	134351	TRUE	290270	440592	110	dup	CMA (Oligo V8.1)
9	140870611	140878444	7833	TRUE	141019080	141153431	134351	TRUE	140636	282820	66	dup	CMA (Oligo V8.1)
10	180820	224699	43879	FALSE	532554	543285	10731	TRUE	307855	362465	223	del	CMA-HR+SNP(V9.1.1)
10	1499383	1518099	18716	TRUE	2495541	2505829	10288	FALSE	977442	1006446	31	dup	CMA (OLIGO V7.2)
10	124222540	124248322	25782	FALSE	124325486	124338180	12694	TRUE	77164	115640	44	dup	CMA-HR+SNP(V9.1.1)
10	132318050	132365401	47351	FALSE	133010945	133027895	16950	TRUE	645544	709845	18	dup	CMA (OLIGO V7.6)
10	133200689	133258302	57613	FALSE	133761284	133769778	8494	TRUE	502982	569089	14	dup	CMA-HR+SNP(V9.1.1)
10	134028339	134035917	7578	TRUE	134039169	134039267	98	FALSE	3252	10928	16	dup	CMA-HR+SNP(V9.1.1) Agilent Control
10	134628227	134647614	19387	TRUE	135060605	135060792	187	FALSE	412991	432565	21	dup	CMA (Oligo V8.1)
10	134743316	134748321	5005	TRUE	135061379	135524747	463368	TRUE	313058	781431	17	dup	CMA (Oligo V8.1)
11	1989472	2004429	14957	FALSE	2019725	2029155	9430	TRUE	15296	39683	12	dup	CMA (OLIGO V7.2)
11	132910075	132926282	16207	TRUE	134040097	134479130	439033	TRUE	1113815	1569055	98	del	CMA (OLIGO V7.2)
12	645388	662326	16938	TRUE	998562	999418	856	FALSE	336236	354030	98	dup	CMA (Oligo V8.1)
12	863299	863478	179	FALSE	1183886	1190348	6462	TRUE	320408	327049	129	dup	CMA-HR+SNP(V8.3)
12	1183886	1190348	6462	TRUE	1601369	1630579	29210	FALSE	411021	446693	14	dup	CMA-HR+SNP (V8.2)
12	118060298	118086789	26491	FALSE	133630022	133639264	9242	TRUE	15543233	15578966	565	dup	CMA (Oligo V8.1.1)
12	124481708	124498370	16662	FALSE	133779076	133779461	385	TRUE	9280706	9297753	272	dup	CMA (Oligo V8.1)
12	132528279	132564329	36050	FALSE	132863734	132873991	10257	TRUE	299405	345712	80	dup	CMA-HR+SNP(V9.1.1)
13	111132771	111134804	2033	TRUE	111137399	111137906	507	FALSE	2595	5135	12	dup	CMA-HR+SNP(V9.1.1) Agilent Control
13	111935436	111936135	699	FALSE	111958128	111967284	9156	TRUE	21993	31848	32	dup	CMA (Oligo V8.1.1)
13	113571846	113610610	38764	FALSE	113753891	113764978	11087	TRUE	143281	193132	13	dup	CMA (Oligo V8.0)
13	113889351	113923488	34137	FALSE	114240318	114255517	15199	TRUE	316830	366166	17	dup	CMA (Oligo V8.1.1)
13	114490071	114508990	18919	TRUE	114902018	114924054	22036	TRUE	393028	433983	12	dup	CMA (Oligo V8.1.1)
13	114740125	114756824	16699	TRUE	115083342	115169878	86536	FALSE	326518	429753	13	del	CMA-HR+SNP(V9.1.1)
14	101718849	101758166	39317	FALSE	105175068	105194794	19726	TRUE	3416902	3475945	115	del	CMA (Oligo V8.1.1)
14	105624536	105635485	10949	FALSE	105912185	105929852	17667	TRUE	276700	305316	11	del	CMA (Oligo V8.1)
15	25342587	25449176	106589	TRUE	25484149	25485356	1207	TRUE	34973	142769	11	dup	CMA (OLIGO 60K V1.0)
15	25763115	25781451	18336	FALSE	26000822	26014826	14004	TRUE	219371	251711	66	dup	CMA (Oligo V8.1)
15	87200313	87268507	68194	FALSE	89400517	89400970	453	TRUE	2132010	2200657	122	dup	CMA (Oligo V8.0)
15	89397412	89398036	624	FALSE	89400194	89400971	777	TRUE	2158	3559	11	dup	CMA-HR+SNP(V9.1.1)
15	89398625	89398752	127	TRUE	89402619	89402675	56	FALSE	3867	4050	12	dup	CMA (Oligo V8.1.1)
15	89398626	89398751	125	TRUE	89401873	89402618	745	FALSE	3122	3992	11	dup	CMA (Oligo V8.1)
16	211717	221962	10245	FALSE	228406	242982	14576	TRUE	6444	31265	18	del	CMA (Oligo V8.0)
16	228406	239130	10724	TRUE	270880	276837	5957	FALSE	31750	48431	45	dup	CMA-HR+SNP(V9.1.1) Agilent Control
16	1233878	1244636	10758	TRUE	1257824	1257926	102	FALSE	13188	24048	16	dup	CMA (Oligo V8.1)
16	6111021	6120970	9949	FALSE	6264157	6266297	2140	TRUE	143187	155276	16	dup	CMA-HR+SNP(V9.1.1) Agilent Control
16	6418381	6428450	10069	TRUE	6643317	6653362	10045	FALSE	214867	234981	21	del	CMA (Oligo V8.1)
16	6736783	6747111	10328	TRUE	7111968	7122338	10370	FALSE	364857	385555	54	dup	CMA-HR+SNP(V9.1.1)
16	6736784	6747110	10326	TRUE	7102161	7102276	115	FALSE	355051	365492	40	del	CMA (Oligo V8.1)
16	82139628	82215914	76286	FALSE	83681694	83692960	11266	TRUE	1465780	1553332	130	dup	CMA (Oligo V8.1)
16	88713608	88714181	573	FALSE	88786034	88803462	17428	TRUE	71853	89854	12	del	CMA-HR+SNP(V8.3)
16	89033471	89051630	18159	TRUE	89246728	89246852	124	FALSE	195098	213381	17	dup	CMA (Oligo V8.0)
16	89165312	89199607	34295	FALSE	89253639	89256094	2455	TRUE	54032	90782	15	del	CMA (Oligo V8.1)
16	89199659	89230001	30342	TRUE	89495387	89505036	9649	TRUE	265386	305377	66	dup	CMA (Oligo V8.1)
16	89495387	89505037	9650	TRUE	89621264	89623304	2040	FALSE	116227	127917	55	del	CMA-HR+SNP(V9.1.1)
17	1	47546	47545	TRUE	504567	518304	13737	TRUE	457021	518303	12	dup	CMA (Oligo V8.1.1)
17	1	11807	11806	FALSE	489582	504508	14926	TRUE	477775	504507	12	del	CMA-HR+SNP(V9.1.1)
17	504567	518304	13737	TRUE	722611	767237	44626	FALSE	204307	262670	22	del	CMA-HR+SNP(V9.1.1)
17	518363	536147	17784	TRUE	908535	1012244	103709	TRUE	372388	493881	24	dup	CMA-HR+SNP(V9.1.1)
17	536206	547520	11314	TRUE	15687411	15784013	96602	FALSE	15139891	15247807	1581	dup	CMA (Oligo V8.1)
17	39738539	39738606	67	FALSE	39741436	39757254	15818	TRUE	2830	18715	15	del	CMA-HR+SNP (V8.2)
18	76594616	76629005	34389	TRUE	77257177	77266648	9471	TRUE	628172	672032	53	dup	CMA-HR+SNP (V8.2)
18	77213078	77221268	8190	FALSE	77582986	77593687	10701	TRUE	361718	380609	30	dup	CMA (Oligo V8.1)
18	77257176	77266648	9472	TRUE	77482774	77493853	11079	TRUE	216126	236677	16	dup	CMA-HR+SNP(V8.3)
19	1	266117	266116	TRUE	402272	419185	16913	TRUE	136155	419184	11	dup	CMA-HR+SNP(V9.1.1)
19	2321557	2372443	50886	TRUE	3172064	3190822	18758	TRUE	799621	869265	27	dup	CMA (Oligo V8.1)
19	4218248	4219506	1258	FALSE	4224777	4236605	11828	TRUE	5271	18357	17	dup	CMA-HR+SNP(V9.1.1)
19	6790349	6851818	61469	FALSE	7097647	7112227	14580	TRUE	245829	321878	11	dup	CMA-HR+SNP(V8.3)
19	20043821	20061085	17264	TRUE	20166733	20850640	683907	TRUE	105648	806819	12	dup	CMA (OLIGO V7.2)
19	28262832	28264814	1982	TRUE	28667117	28713385	46268	FALSE	402303	450553	35	dup	CMA-HR+SNP(V8.3)
19	28263038	28263217	179	TRUE	28825858	28855196	29338	FALSE	562641	592158	83	dup	CMA (OLIGO V7.6)
19	28264858	28268131	3273	TRUE	28506679	28569798	63119	FALSE	238548	304940	29	dup	CMA (Oligo V8.1)
19	55471403	55479068	7665	TRUE	57595090	57627683	32593	FALSE	2116022	2156280	83	dup	CMA (Oligo V8.1)
19	57953638	57987581	33943	FALSE	58572015	58590015	18000	TRUE	584434	636377	18	dup	CMA (Oligo V8.1.1)
20	56998892	57007525	8633	TRUE	57091582	57130773	39191	FALSE	84057	131881	22	dup	CMA-HR+SNP(V9.1.1)
20	61758652	61768310	9658	TRUE	62724437	62965520	241083	TRUE	956127	1206868	97	del	CMA (OLIGO V7.2)
20	62724437	62729156	4719	TRUE	62731323	62731497	174	FALSE	2167	7060	12	dup	CMA-HR+SNP(V9.1.1) Agilent Control
21	44005885	44015764	9879	TRUE	44263516	44267159	3643	FALSE	247752	261274	135	del	CMA-HR+SNP(V8.3)
21	46856059	46864716	8657	TRUE	47319846	47401083	81237	TRUE	455130	545024	61	dup	CMA (Oligo V8.1)
21	47155116	47174476	19360	TRUE	47439475	47469596	30121	TRUE	264999	314480	18	dup	CMA (OLIGO V7.2)
21	47822759	47831066	8307	TRUE	47842578	47845782	3204	FALSE	11512	23023	20	dup	CMA-HR+SNP(V8.3)
21	47822818	47831066	8248	TRUE	47842578	47845738	3160	FALSE	11512	22920	20	dup	CMA-HR+SNP(V9.1.1)
21	47822819	47831065	8246	TRUE	47842425	47845497	3072	FALSE	11360	22678	26	dup	CMA (Oligo V8.0)
22	49389888	49399646	9758	FALSE	49912673	49928762	16089	TRUE	513027	538874	17	dup	CMA-HR+SNP(V9.1.1)
22	51116185	51121909	5724	TRUE	51142178	51142886	708	FALSE	20269	26701	17	dup	CMA-HR+SNP(V9.1.1)
